# Supplementary material for: Lipidomic Profiles of Lipid Biosynthesis in Oil Palm during Fruit Development
Source: Metabolites. 2023 Jun 6;13(6):727. doi: 10.3390/metabo13060727 (PMC10304120; doi:10.3390/metabo13060727)
Supplement: Supplementary file 1 [file metabolites-13-00727-s001.zip]

Archive with 1 entries (1 files):
- metabolites-2352364-supplementary.pdf
